# Supplementary material for: Identification and Expression of SAUR Genes in the CAM Plant Agave
Source: Genes (Basel). 2019 Jul 23;10(7):555. doi: 10.3390/genes10070555 (PMC6679190; doi:10.3390/genes10070555)
Supplement: Supplementary file 1 [file genes-10-00555-s001.zip]

Archive with 3 entries (3 files):
- Figure S1.jpg
- Table S1.xlsx
- Table S2.xlsx
