# Supplementary material for: Identification and Expression of SAUR Genes in the CAM Plant Agave
Source: Genes (Basel). 2019 Jul 23;10(7):555. doi: 10.3390/genes10070555 (PMC6679190; doi:10.3390/genes10070555)
Supplement: Supplementary file 1 [file genes-10-00555-s001.zip › Table S1.xlsx]

## Sheet: Sheet1
Table S1. Primers for qRT-qPCR analysis.
Gene ID	Forward Primer	Reverse Primer	Product Size
GAHH02	ACCAGCAGTCTGATGTGACG	CTCACCTGCCGGAAATAGTC	199
GAHH12	CATCCAATCTTCAGGGTGCT	TAGGGGGAGGAAGGAAGAGA	207
GAHH08	TTGGACTTCCAAGTGATGGA	GCTGATGATCGTGTTGTCGT	174
GAHH07	CCACCACCTCTTCAGAGAGC	AACTCCGAGCACAAGGAATG	182
GAHH24	GGCAAGTCACGGAGAAGGTA	ATGGGATCAGCATTCTCCAG	170
GAHH16	AAGCTCGGCAAGCTCAAGT	TCGATCAGGTCACTGCTCAC	209
GAHH21	CTAAATCTGCCAGGGAGCAG	GAGCACGACCTCACACTTGA	194
GAHH20	AAAAGGGTATGTTGCGTTGC	ACAATCCATCGGAAATGCTC	180
PP2A	CCTCCTCCTCCTTCGGTTTG	GCCATGAATGTCACCGCAGA	235
