# Supplementary material for: Identification and Expression of SAUR Genes in the CAM Plant Agave
Source: Genes (Basel). 2019 Jul 23;10(7):555. doi: 10.3390/genes10070555 (PMC6679190; doi:10.3390/genes10070555)
Supplement: Supplementary file 1 [file genes-10-00555-s001.zip › Table S2.xlsx]

## Sheet: Agave deserti
Accession	Coding region (bp)	Protein (aa)	CELLO localization	RPKM
GAHT01007610.1	390	129	Mitochondrial(1.547)	77.8325
GAHT01008983.1	423	140	Nuclear(1.994)	90.7062
GAHT01015973.1	396	131	Nuclear(1.921)	22.2457
GAHT01026569.1	411	136	Nuclear(1.863)	17.6014
GAHT01026574.1	399	132	Mitochondrial(1.840)	20.1107
GAHT01030972.1	492	163	Mitochondrial(2.586)	13.0925
GAHT01034275.1	441	146	Mitochondrial(1.852)	14.7482
GAHT01037896.1	384	127	Nuclear(1.662)	10.7917
GAHT01043120.1	480	159	Nuclear(2.472)	4.63199
GAHT01045016.1	357	118	Mitochondrial(1.544)	8.74425
GAHT01046558.1	444	147	Nuclear(1.693)	5.57981
GAHT01050780.1	276	91	Mitochondrial(1.166)	5.05861
GAHT01050876.1	447	148	Nuclear(1.987)	2.87005
GAHT01053019.1	483	160	Nuclear(3.394)	0.462896
GAHT01056008.1	318	105	Mitochondrial(2.040)	0.5001
GAHT01057661.1	384	127	Nuclear(1.737)	1.25871
GAHT01057903.1	318	105	Mitochondrial(2.167)	1.2778
GAHT01058308.1	318	105	Nuclear(2.256)	5.21512
GAHT01059021.1	318	105	Nuclear(2.325)	3.003
GAHT01060183.1	297	98	Nuclear(1.843)	3.66021
GAHT01063361.1	354	117	Nuclear(1.734)	3.12998
GAHT01065154.1	315	104	Mitochondrial(1.751)	0.20898
GAHT01065462.1	318	105	Nuclear(2.228)	3.50019
GAHT01066381.1	381	126	Nuclear(2.407)	0.46269
GAHT01069646.1	471	156	Cytoplasmic(2.586)	0.456759
GAHT01070366.1	285	94	Cytoplasmic(1.368)	2.80423
GAHT01071909.1	303	100	Nuclear(2.134)	0.621972
GAHT01072177.1	315	104	Mitochondrial(1.886)	1.19511
GAHT01074587.1	471	156	Mitochondrial(2.154)	0.243205
GAHT01075452.1	276	91	Cytoplasmic(1.743)	0.609814
GAHT01080995.1	474	157	Chloroplast(1.816)	0.349578
GAHT01082501.1	303	100	Nuclear(1.692)	1.76409
GAHT01083088.1	489	162	Cytoplasmic(2.543)	0.326042
GAHT01083717.1	426	141	PlasmaMembrane(1.673)	1.35017
GAHT01084580.1	312	103	Mitochondrial(1.674)	0.0314529
GAHT01085696.1	294	97	Chloroplast(1.897)	0.164652
GAHT01085951.1	372	123	Nuclear(1.317)	0.259559
GAHT01089107.1	273	90	Cytoplasmic(1.998)	0.282332
GAHT01089156.1	237	78	Cytoplasmic(1.730)	1.17996
GAHT01108364.1	366	121	Nuclear(2.355)	0.408813
GAHT01109026.1	360	119	Cytoplasmic(1.679)	0.396935
GAHT01109771.1	447	148	Nuclear(1.619)	0.0478418
GAHT01113237.1	351	116	Chloroplast(1.604)	0.035629

## Sheet: Agave tequilana
Accession	Coding region (bp)	Protein (aa)	CELLO localization	RPKM
GAHU01010136.1	390	129	Nuclear(1.893)	16.4897
GAHU01012257.1	414	137	Mitochondrial(1.168)	264.014
GAHU01024202.1	318	105	Mitochondrial(1.989)	25.3187
GAHU01024432.1	471	156	Cytoplasmic(2.674)	5.89274
GAHU01028682.1	357	118	Mitochondrial(1.541)	37.4039
GAHU01029718.1	525	174	Mitochondrial(2.307)	5.50295
GAHU01030745.1	300	99	Nuclear(1.851)	11.318
GAHU01034696.1	318	105	Nuclear(2.324)	0.117224
GAHU01036659.1	387	128	Nuclear(2.015)	1.2798
GAHU01040816.1	480	159	Nuclear(2.578)	0
GAHU01041055.1	408	135	Mitochondrial(2.057)	2.10322
GAHU01042352.1	492	163	Mitochondrial(2.458)	2.38473
GAHU01043046.1	303	100	Nuclear(1.617)	21.7241
GAHU01043545.1	378	125	Mitochondrial(1.858)	24.9139
GAHU01050638.1	519	172	Mitochondrial(2.255)	4.10186
GAHU01051892.1	447	148	Nuclear(1.821)	1.91327
GAHU01053001.1	399	132	Mitochondrial(1.732)	0
GAHU01054290.1	384	127	Nuclear(1.841)	0.745542
GAHU01054407.1	318	105	Nuclear(2.256)	4.9132
GAHU01056418.1	366	121	Nuclear(2.071)	3.77955
GAHU01058216.1	351	116	Chloroplast(1.604)	1.18141
GAHU01059132.1	384	127	Nuclear(1.819)	0.353097
GAHU01059138.1	483	160	Nuclear(3.302)	0
GAHU01059950.1	426	141	Nuclear(2.019)	0.173832
GAHU01062109.1	426	141	PlasmaMembrane(1.696)	30.3741
GAHU01063038.1	381	126	Nuclear(2.287)	2.8047
GAHU01063633.1	447	148	Nuclear(1.752)	27.1249
GAHU01065214.1	363	120	Nuclear(2.701)	0.0415069
GAHU01065817.1	381	126	Nuclear(2.736)	0.0991149
GAHU01066644.1	489	162	Cytoplasmic(2.543)	0.930602
GAHU01072358.1	438	145	Nuclear(2.163)	0.283956
GAHU01074791.1	315	104	Mitochondrial(1.751)	0.546521
GAHU01075711.1	474	157	Chloroplast(1.682)	0.286008
GAHU01075802.1	372	123	Nuclear(1.333)	5.31391
GAHU01080715.1	318	105	Nuclear(2.507)	0.349657
GAHU01082022.1	303	100	Nuclear(2.336)	2.36378
GAHU01084283.1	372	123	Chloroplast(1.303)	0.102306
GAHU01084401.1	267	88	Cytoplasmic(1.686)	0.377909
GAHU01086421.1	351	116	Nuclear(1.649)	1.58302
GAHU01087267.1	429	142	Mitochondrial(2.357)	8.18349
GAHU01089563.1	459	152	Nuclear(1.704)	0
GAHU01092992.1	429	142	PlasmaMembrane(2.057)	7.5757
GAHU01093265.1	288	95	Nuclear(1.689)	1.46126
GAHU01093797.1	315	104	Mitochondrial(1.844)	0.41916
GAHU01095817.1	414	137	Mitochondrial(1.763)	0
GAHU01101648.1	288	95	Nuclear(1.547)	0.586684
GAHU01111794.1	465	154	Nuclear(1.799)	0.0966653
GAHU01117886.1	471	156	Mitochondrial(2.197)	0.168923
GAHU01131843.1	438	145	Nuclear(1.777)	3.58482
GAHU01133615.1	447	148	Nuclear(1.716)	0.371566
GAHU01135964.1	399	132	Nuclear(2.591)	0
GAHU01154578.1	318	105	Nuclear(1.719)	0
GAHU01164926.1	420	139	Nuclear(2.545)	0
GAHU01174157.1	309	102	Mitochondrial(2.210)	0.509337
GAHU01174454.1	450	149	Nuclear(1.390)	0.0485403
GAHU01182685.1	435	144	Extracellular(1.079)	1.23376
GAHU01183281.1	456	151	Extracellular(2.025)	0.324302
GAHU01184579.1	420	139	Mitochondrial(1.637)	0.656435
GAHU01190243.1	498	165	Nuclear(2.914)	0.158894
GAHU01194499.1	399	132	Nuclear(2.381)	0.282477

## Sheet: Agave H11648
ID	Accession	Coding region (bp)	Protein (aa)	CELLO localization	RPKM
GAHH01	CL984.Contig3	537	178	Mitochondrial(2.263)	6.6178
GAHH02	Unigene37289	390	129	Mitochondrial(1.681)	0.8185
GAHH03	Unigene1896	300	99	Nuclear(1.851)	2.1521
GAHH04	Unigene7644	474	157	Chloroplast(1.740)	1.4757
GAHH05	CL14756.Contig1	489	162	Cytoplasmic(2.543)	5.0913
GAHH06	CL6021.Contig1	426	141	PlasmaMembrane(1.696)	1.3868
GAHH07	Unigene28256	447	148	PlasmaMembrane(1.465)	2.193
GAHH08	Unigene9898	450	149	Mitochondrial(2.192)	2.8299
GAHH09	CL15920.Contig1	435	144	Nuclear(1.710)	1.033
GAHH10	CL4276.Contig1	351	116	Chloroplast(1.604)	7.2453
GAHH11	Unigene19947	315	104	Cytoplasmic(1.903)	7.0615
GAHH12	Unigene63258	357	118	Mitochondrial(1.544)	5.1943
GAHH13	CL13218.Contig3	318	105	Mitochondrial(1.989)	25.6307
GAHH14	Unigene36708	312	103	Mitochondrial(1.751)	1.2664
GAHH15	CL15013.Contig5	450	149	Nuclear(1.930)	6.2365
GAHH16	CL13796.Contig2	411	136	Mitochondrial(1.807)	11.4623
GAHH17	Unigene42117	351	116	Nuclear(1.750)	0.357
GAHH18	Unigene42310	234	77	Cytoplasmic(2.393)	0.1339
GAHH19	Unigene12628	288	95	Nuclear(1.698)	8.2417
GAHH20	Unigene41101	267	88	Cytoplasmic(1.710)	na
GAHH21	CL17.Contig1	372	123	Nuclear(1.333)	0.8525
GAHH22	CL13796.Contig4	402	133	Nuclear(1.844)	0.7185
GAHH23	Unigene41578	483	160	Nuclear(2.412)	0.2491
GAHH24	CL13796.Contig3	384	127	Nuclear(1.704)	1.1595

## Sheet: Agave americana
Accession	Coding region (bp)	Protein (aa)	CELLO localization	RPKM
GBHM01002783.1	414	137	Cytoplasmic(2.167)	na
GBHM01003147.1	387	128	Nuclear(2.388)	na
GBHM01003256.1	378	125	Mitochondrial(1.727)	17.5191
GBHM01003479.1	396	131	Nuclear(1.560)	na
GBHM01006784.1	276	91	Mitochondrial(1.332)	na
GBHM01006914.1	396	131	Nuclear(1.977)	6.46595
GBHM01008063.1	318	105	Mitochondrial(1.989)	5.16095
GBHM01015675.1	480	159	Nuclear(2.550)	na
GBHM01016483.1	441	146	Mitochondrial(1.802)	4.88974
GBHM01026142.1	318	105	Nuclear(2.256)	5.16416
GBHM01026170.1	372	123	Chloroplast(1.377)	na
GBHM01026486.1	429	142	PlasmaMembrane(2.021)	na
GBHM01026691.1	444	147	Nuclear(1.796)	na
GBHM01026852.1	411	136	Mitochondrial(1.890)	na
GBHM01043948.1	357	118	Mitochondrial(1.541)	10.6479
GBHM01045590.1	435	144	Nuclear(1.384)	na
GBHM01049873.1	312	103	Mitochondrial(1.637)	na
GBHM01049918.1	447	148	Nuclear(1.915)	na
GBHM01050101.1	384	127	Nuclear(2.068)	na
GBHM01051903.1	438	145	Nuclear(2.121)	na
GBHM01053884.1	471	156	Cytoplasmic(2.740)	na
